# Supplementary material for: Beta-endoproteolysis of the cellular prion protein by dipeptidyl peptidase-4 and fibroblast activation protein
Source: Proc Natl Acad Sci U S A. 2022 Dec 27;120(1):e2209815120. doi: 10.1073/pnas.2209815120 (PMC9910601; doi:10.1073/pnas.2209815120)
Supplement: Supplementary file 2 — Dataset S01 (XLSX) [file pnas.2209815120.sd01.xlsx]

## Sheet: Dataset S1
Compound No.	Compound Name	Target Class	Detailed Target Information	Fold change in beta-tubulin signal	Fold change in C1/FL PrP ratio	Fold change in C2/FL PrP ratio	Fold change in total PrP/beta-tubulin ratio
1	Z-VAD-FMK	Cysteine protease	Pan-caspase inhibitor	-1.23078	-1.05403	-1.07441	1.0291
2	Batimastat (BB-94)	Metalloprotease	Broad-spectrum matrix metalloprotease inhibitor	1.06777	-1.05045	1.18839	1.12711
3	Asunaprevir (BMS-650032)	Serine protease	Hepatitis C virus protease inhibitor (NS3 protease)	1.03351	1.07143	1.12552	1.39129
4	MLN9708	Serine protease	Inhibitor of the β5 site of the 20S proteasome	Toxic (no signals)	-	-	-
5	Vildagliptin (LAF-237)	Serine protease	Dipeptidyl peptidase-4 inhibitor	1.58908	-1.27485	-1.45993	1.17134
6	SNX-2112	N/A1	Heat shock protein 90 inhibitor	Toxic (no signals)	-	-	-
7	MDL 28170	Cysteine protease	Calpain and cathepsin B inhibitor	1.05283	1.57432	-1.03207	-1.35173
8	E64d	Cysteine protease	Broad-spectrum cysteine protease inhibitor	1.2611	1.28849	-1.01844	-1.32897
9	Nafamostat mesylate (FUT-175)	Serine protease	Broad-spectrum serine protease inhibitor	-1.98098	1.7535	3.06622	-1.01568
10	Boceprevir	Serine protease	Hepatitis C virus protease inhibitor (NS3 protease)	-1.04115	1.3749	1.21772	1.20835
11	Saquinavir mesylate	Aspartyl protease	Human immunodeficiency virus protease Inhibitor	-20.2987	-	-	3.80373
12	MLN2238	Serine protease	Inhibitor of the β5 site of the 20S proteasome	Toxic (no signals)	-	-	-
13	Alogliptin (SYR-322)	Serine protease	Dipeptidyl peptidase-4 inhibitor	-1.21894	-1.00196	-1.22573	1.20801
14	Elvitegravir (GS-9137)	Not clear2	Human immunodeficiency virus 1 integrase inhibitor	-30.4467	-	-	8.16924
15	NVP DPP 728 dihydrochloride	Serine protease	Dipeptidyl peptidase-4 inhibitor	-1.16634	-1.30307	-1.69377	1.20367
16	CA 074	Cysteine protease	Cathepsin B inhibitor	-1.11748	-1.11699	-1.20167	-1.02815
17	PMSF	Serine protease	Broad-spectrum serine protease inhibitor	-1.09258	-1.05562	-1.10403	1.04875
18	Cathepsin S inhibitor	Cysteine protease	Cathepsin S inhibitor	-1.02581	-1.31603	-1.52277	1.24425
19	Simeprevir	Serine protease	Hepatitis C virus protease inhibitor (NS3/4A protease)	Toxic (no signals)	-	-	-
20	Gabexate mesylate	Serine protease	Inhibitor of trypsin-like serine proteases	-1.04201	-1.10105	-1.05116	1.01892
21	Atazanavir sulfate (BMS-232632-05)	Aspartyl protease	Human immunodeficiency virus protease Inhibitor	-1.34457	1.51019	1.22142	1.14586
22	Fluorouracil (Adrucil)	Not clear2	Thymidylate synthase inhibitor	-2.60744	1.57282	1.99437	1.56938
23	Daclatasvir (BMS-790052)	Not clear2	Hepatitis virus C NS5A inhibitor	Toxic (no signals)	-	-	-
24	Carflizomib (PR-171)	Serine protease	Inhbitor of the β5 site of the 20S proteasome	Toxic (no signals)	-	-	-
25	Vicriviroc malate	Not clear2	CCR5 antagonist	-1.27309	1.43335	1.14615	1.13716
26	Dabigatran etexilate mesylate	Serine protease	Thrombin inhibitor	-1.4561	1.17062	1.85343	1.43627
27	SJB2-043	Cysteine protease	Inhibitor of ubiquitin-specific peptidase 1	Toxic (no signals)	-	-	-
28	Aspirin (acetylsalicyclic acid)	Not clear2	Cyclooxygenase inhibitor	1.28913	-1.16575	1.00609	1.02441
29	Marimastat	Metalloprotease	Broad-spectrum matrix metalloprotease inhibitor	1.48696	1.11324	-1.03952	-1.177
30	MK-2048	Not clear2	Human immunodeficiency virus 1 integrase inhibitor	1.345	1.02992	-1.14368	-1.19032
31	E-64-c	Cysteine protease	Broad-spectrum cysteine protease inhibitor	-1.41308	1.6003	1.02155	1.00394
32	Oprozomib (ONX-0912)	Serine protease	Inhibitor of the β5 site of the 20S proteasome	Toxic (no signals)	-	-	-
33	Calpain Inhibitor I, ALLN	Cysteine protease	Inhibitor of calpains I and II, and cathepsins B and L	Toxic (no signals)	-	-	-
34	Edoxaban	Serine protease	Factor Xa inhibitor	-1.40036	-1.04483	1.06198	1.31523
35	Tegobuvir	Not clear2	Hepatits C virus RNA replication inhibitor	1.07097	-1.03472	-1.03807	1.58582
36	YO-01027 (Dibenzazepine, DBZ)	Aspartyl protease	γ-Secretase inhibitor	-3.83109	1.05844	1.10337	1.67407
37	GM 6001	Metalloprotease	Broad-spectrum matrix metalloprotease inhibitor	-1.02841	1.14332	-1.02232	1.02138
38	Raltegravir (MK-0518)	Not clear2	Human immunodeficiency virus 1 integrase inhibitor	1.10206	1.18296	-1.04833	-1.06013
39	Z-FA-FMK	Cysteine protease	Inhibitor of cysteine proteases (particularly caspases)	-1.5873	1.82312	1.1121	1.12343
40	Odanacatib (MK-0822)	Cysteine protease	Cathepsin K inhibitor	-1.21983	1.09782	1.20904	1.39748
41	Calpain Inhibitor II, ALLM	Cysteine protease	Inhibitor of calpains I and II, and cathepsins B and L	-1.42875	1.97144	1.02142	-1.01931
42	Edoxaban tosylate monohydrate	Serine protease	Factor Xa inhibitor	1.03009	1.13862	1.1431	1.24352
43	Teneligliptin hydrobromide	Serine protease	Dipeptidyl peptidase-4 inhibitor	1.08686	-1.22573	-1.42336	1.61829
44	LY-411575	Aspartyl protease	γ-secretase inhibitor	-1.16916	1.07024	1.05281	1.64144
45	NSC 405020	Metalloprotease	Matrix metalloproteinase-14 inhibitor	-1.07529	1.63343	1.21168	-1.17649
46	S/GSK1349572	Not clear2	Human immunodeficiency virus integrase inhibitor	-1.24019	2.14344	2.069	1.7364
47	Cathepsin G inhibitor I	Serine protease	Cathepsin G inhibitor	-1.22232	1.82151	1.19966	1.8701
48	Leupeptin, Microbial	Serine/cysteine protease	Broad-spectrum serine and cysteine protease inhibitor	-1.05797	2.05152	1.57292	1.06145
49	Celastrol	Serine protease	Inhibitor of chymotrypsin-like activity of the 20S proteasome	Toxic (no signals)	-	-	-
50	Fosamprenavir Calcium Salt	Aspartyl protease	Human immunodeficiency virus protease Inhibitor	1.29149	1.1166	1.00124	-1.26474
51	Trelagliptin	Serine protease	Dipeptidyl peptidase-4 inhibitor	-1.19048	1.05019	1.06884	-1.0748
52	Danoprevir (RG7227)	Serine protease	Hepatitis C virus protease inhibitor (NS3/4A protease)	-1.15493	1.16542	1.04569	-1.23244
53	17-AAG (KOS953)	N/A1	Heat shock protein 90 inhibitor	Toxic (no signals)	-	-	-
54	Olmesartan medoxomil	Metalloprotease	Inhibitor of angiotensin-converting enzyme (AT1 receptor antagonist)	-1.00542	1.02048	-1.02294	-1.07178
55	PAC-1	Not clear3	Procaspase-3 activator	Toxic (very low signals)	-	-	-
56	Pepstatin A	Aspartyl protease	Broad-spectrum aspartyl protease inhibitor	1.06538	1.0675	-1.05731	1.07469
57	Epoxomicin	Serine protease	Inhibitor of chymotrypsin-like activity of the 20S proteasome	Toxic (no signals)	-	-	-
58	MK-5172	Serine protease	Hepatitis C virus protease inhibitor (NS3/4A protease)	1.1231	3.18503	1.05183	1.25406
59	IU1	Cysteine protease	Inhibitor of ubiquitin-specific peptidase 14	1.03831	2.02872	1.143	1.04745
60	Telaprevir (VX-950)	Serine protease	Hepatitis C virus protease inhibitor (NS3/4A protease)	-1.25134	1.53177	1.23958	-1.08311
61	AT13387	N/A1	Heat shock protein 90 inhibitor	Toxic (no signals)	-	-	-
62	Apixaban	Serine protease	Factor Xa inhibitor	-1.05953	1.16174	1.17617	-1.12123
63	PSI-6206	Not clear2	Inhibitor of hepatitis virus C RNA polymerase	1.01893	-1.01793	1.30087	-1.68249
64	AEBSF.HCL	Serine protease	Broad-spectrum serine protease inhibitor	1.17117	1.10897	-1.01345	1.43643
65	Bortezomib (PS-341)	Proteasome	20S proteasome inhibitor	Toxic (no signals)	-	-	-
66	Nelfinavir mesylate	Aspartyl protease	Human immunodeficiency virus protease inhibitor	Toxic (very low signals)	-	-	-
67	LDN 57444	Cysteine protease	Ubiquitin carboxy-terminal hydrolase L1 inhibitor	-3.7037	-1.1959	1.1251	1.03673
68	Glimepiride	Not clear2	Inhibitor of ATP-sensitive potassium channels	1.01585	1.07082	-1.45962	-1.01973
69	BIIB021	N/A1	Heat shock protein 90 inhibitor	Toxic (very low signals)	-	-	-
70	Ganetespib (STA-9090)	N/A1	Heat shock protein 90 inhibitor	Toxic (very low signals)	-	-	-
71	Semagacestat (LY450139)	Aspartyl protease	γ-secretase inhibitor	1.25667	-1.11251	1.10809	-1.18774
72	Aprotinin	Serine protease	Bovine pancreatic trypsin inhibitor	1.18036	1.2837	2.46554	1.27229
73	P005091	Cysteine protease	Ubiquitin-specific peptidase 7 inhibitor	Toxic (no signals)	-	-	-
74	Nesbuvir	Not clear2	Hepatitis virus C NS5B polymerase inhibitor	-1.39436	1.3273	1.0137	-1.34792
75	RO4929097	Aspartyl protease	γ-secretase inhibitor	-1.21951	1.08996	-1.11598	1.14873
76	Linagliptin (BI-1356)	Serine protease	Dipeptidyl peptidase-4 inhibitor	-1.02041	-1.39074	-4.05369	1.10629
77	IPI-504 (retaspimycin hydrochloride)	Not clear2	Heat shock protein 90 inhibitor	Toxic (no signals)	-	-	-
78	Elesclomol (STA-4783)	Not clear3	Activator of heat shock proteins	-1.03526	-1.04202	1.04108	1.1441
79	P 22077	Cysteine protease	Inhibitor of ubiquitin-specific peptidases 7 and 14	Toxic (no signals)	-	-	-
80	E-64	Cysteine protease	Broad-spectrum cysteine protease inhibitor	-1.53418	1.68018	1.11512	1.19487
81	5-R-Rivaroxaban	Serine protease	Factor Xa inhibitor	-1.10857	-1.03426	1.20627	1.34831
82	Otamixaban	Serine protease	Factor Xa inhibitor	1.15564	-1.03985	1.09965	-1.23613
83	MK-0752	Aspartyl protease	γ-secretase inhibitor	-1.31318	1.09336	1.12365	1.35802
84	Sitagliptin phosphate monohydrate	Serine protease	Dipeptidyl peptidase-4 inhibitor	-1.0101	-1.00052	1.07132	-1.02596
85	PF-04929113 (SNX-5422)	N/A1	Heat shock protein 90 inhibitor	Toxic (no signals)	-	-	-
86	Flurizan	Aspartyl protease	γ-secretase inhibitor	-1.01422	1.06039	-1.03078	-1.10587
87	DAPT (GSI-IX)	Aspartyl protease	γ-secretase inhibitor	1.41371	1.12225	1.12646	-1.22971
88	Amprenavir (agenerase)	Aspartyl protease	Human immunodeficiency virus 1 protease inhibitor	1.08304	1.29643	1.02749	1.14023
89	Ritonavir	Aspartyl protease	Human immunodeficiency virus protease inhibitor	-1.57263	2.71003	1.64845	1.14918
90	Lopinavir	Aspartyl protease	Human immunodeficiency virus protease inhibitor	-1.85185	1.85484	4.4519	1.45003
91	Atazanavir	Aspartyl protease	Human immunodeficiency virus protease inhibitor	1.19557	1.92425	1.34582	-1.37718
92	Darunavir	Aspartyl protease	Human immunodeficiency virus 1 protease inhibitor	1.37864	1.1347	1.10943	-1.29059
93	CA-074 Me	Cysteine protease	Cathepsin B inhibitor	1.85509	1.56792	1.35575	1.21558
94	BIBR-1048	Serine protease	Thrombin inhibitor	1.37127	-1.00255	1.82424	-1.78816
95	Doxycycline HCL	Metalloprotease	Broad-spectrum matrix metalloprotease inhibitor	1.98464	1.03214	1.10569	-1.45065
96	GSK744 (S/GSK1265744)	Not clear2	Human immunodeficiency virus integrase inhibitor	1.01095	1.66283	1.89388	1.41199
97	Saxagliptin	Serine protease	Dipeptidyl peptidase-4 inhibitor	1.59365	-1.26129	-1.62078	1.0326
98	C527	Cysteine protease	Ubiquitin-specific peptidase 1 inhibitor	-2.49793	1.65506	2.70255	1.45398
99	Alvelestat	Serine protease	Neutrophil elastase inhibitor	-1.01262	1.00112	-1.2412	-1.75526
100	Nelfinavir	Aspartyl protease	Human immunodeficiency virus 1 protease inhibitor	Toxic (very low signals)	-	-	-
101	SJB3-019A	Cysteine protease	Ubiquitin-specific peptidase 1 inhibitor	Toxic (no signals)	-	-	-
102	ML-323	Cysteine protease	Ubiquitin-specific peptidase 1 inhibitor	-3.24696	2.29775	5.11969	1.14676
103	Ramipril	Metalloprotease	Angiotensin-converting enzyme inhibitor	1.2983	-1.021	-1.17685	-1.05423
104	Trandolapril	Metalloprotease	Angiotensin-converting enzyme inhibitor	1.30339	-1.15929	-1.14045	-1.11662
105	Talabostat mesylate	Serine protease	Inhibitor of dipeptidyl peptidases	1.49548	-1.41607	-2.35984	1.03415
106	GW311616 hydrochloride	Serine protease	Neutrophil elastase inhibitor	1.62124	-1.14996	-1.04758	-1.03598
107	PD 151746	Cysteine protease	Calpain inhibitor	1.33446	1.03632	-1.10506	1.03076
108	HSP990 (NVP-HSP990)	N/A1	Heat shock protein 90 inhibitor	Toxic (no signals)	-	-	-
109	Darunavir ethanolate	Aspartyl protease	Human immunodeficiency virus protease inhibitor	-1.36228	1.21248	1.19388	1.03104
110	MK3102	Serine protease	Dipeptidyl peptidase-4 inhibitor	1.04429	1.14077	1.12945	-1.40229
111	Sitagliptin (phosphate)	Serine protease	Dipeptidyl peptidase-4 inhibitor	1.5291	1.03667	1.18445	-1.32605
112	2-Cyano-pyrimidine	Cysteine protease	Cathepsin K inhibitor	-1.03179	-1.14793	1.08226	1.1403
113	Tosyllysine chloromethyl ketone (hydrochloride)	Serine protease	Broad-spectrum serine protease inhibitor	1.35941	1.06268	1.23805	-2.06695
114	Bestatin	Metalloprotease	Aminopeptidase inhibitor	1.31874	1.0638	1.02449	-1.32297
115	Alogliptin benzoate	Serine protease	Dipeptidyl peptidase-4 inhibitor	-1.09919	1.12266	1.20656	-1.42119
116	BMS-626529	Not clear2	Human immunodeficiency virus 1 attachment inhibitor	-1.03475	1.09508	1.0714	-1.36785
117	NSC 632839 hydrochloride	Cysteine protease	Inhibitor of isopeptidases (e.g. deubiquitinases)	Toxic (no signals)	-	-	-
118	BMS-708163 (Avagecestat)	Aspartyl protease	γ-secretase inhibitor	1.22626	1.0321	1.49985	1.15398
119	VX-222 (VCH-222, Lomibuvir)	Not clear2	Hepatitis virus C RNA polymerase inhibitor	1.52838	-1.02582	1.02461	1.5874
120	NVP-BEP800	N/A1	Heat shock protein 90-β inhibitor	Toxic (no signals)	-	-	-
121	BMS-707035	Not clear2	Human immunodeficiency virus 1 integrase inhibitor	1.06694	1.11587	1.09725	-1.31262
122	BIBR 953 (Dabigatran Pradaxa)	Serine protease	Thrombin inhibitor	1.13104	1.04173	1.08913	-1.19774
123	Tosedostat (CHR2797)	Metalloprotease	Aminopeptidase inhibitor	1.11794	1.09706	1.74965	1.03807
124	Bestatin hydrochloride	Metalloprotease	Aminopeptidase inhibitor	-1.023	1.27067	1.04545	1.00814
125	Camostat mesilate	Serine protease	Inhibitor of trypsin-like proteases	-1.11888	-1.39903	1.26367	1.04553
126	PI-1840	Serine protease	Inhibitor of chymotrypsin-like proteases	-1.98201	1.69484	3.39076	1.62909
127	SB-3CT	Metalloprotease	Inhibitor of gelatinases	-1.08208	1.20444	1.02228	1.58488
128	UAMC 00039 dihydrochloride	Serine protease	Dipeptidyl peptidase-2 inhibitor	-1.1322	1.7794	1.12667	1.20609
129	GSK1349572	Not clear2	Human immunodeficiency virus 1 integrase inhibitor	1.01772	1.41848	1.75787	1.8652
130	VR23	Various	Broad-spectrum proteasome inhibitor	Toxic (no signals)	-	-	-
